# Supplementary material for: Radiomic Analysis as a Powerful Tool for Cytological Images of Benign Thyroid Nodules Treated by Thermal Radiofrequency Ablation
Source: Bioengineering (Basel). 2026 Jan 30;13(2):171. doi: 10.3390/bioengineering13020171 (PMC12937797; doi:10.3390/bioengineering13020171)
Supplement: Supplementary file 1 [file bioengineering-13-00171-s001.zip]

Archive with 1 entries (1 files):
- bioengineering-4030693-supplementary.pdf
